# Supplementary material for: Broadening the horizon – level 2.5 of the HUPO-PSI format for molecular interactions
Source: BMC Biol. 2007 Oct 9;5:44. doi: 10.1186/1741-7007-5-44 (PMC2189715; doi:10.1186/1741-7007-5-44)
Supplement: Additional file 1 — PSI-MI XML2.5 example. Data from [26] represented in PSI-MI XML2.5 format in compact form. [file 1741-7007-5-44-S1.xml]

<?xml version="1.0" encoding="UTF-8"?>
<entrySet xmlns="net:sf:psidev:mi" xmlns:xsi="http://www.w3.org/2001/XMLSchema-instance" level="2" minorVersion="3"
          version="5" xsi:schemaLocation="net:sf:psidev:mi http://psidev.sourceforge.net/mi/rel25/src/MIF253.xsd">
    <entry>
        <source releaseDate="2006-10-06">
            <names>
                <shortLabel>European Bioinformatics Institute</shortLabel>
            </names>
            <bibref>
                <xref>
                    <primaryRef db="pubmed" dbAc="MI:0446" id="14681455" refType="primary-reference"
                                refTypeAc="MI:0358"/>
                </xref>
            </bibref>
            <xref>
                <primaryRef db="psi-mi" dbAc="MI:0488" id="MI:0469" refType="primary-reference" refTypeAc="MI:0358"/>
            </xref>
            <attributeList>
                <attribute name="postalAddress">Wellcome Trust Genome Campus, Hinxton, Cambridge, CB10 1SD, United
                    Kingdom
                </attribute>
                <attribute name="url">http://www.ebi.ac.uk</attribute>
            </attributeList>
        </source>
        <availabilityList/>
        <experimentList>
            <experimentDescription id="2">
                <names>
                    <shortLabel>hobson-2001-1</shortLabel>
                    <fullName>Oligomeric structures of poliovirus polymerase are important for function.</fullName>
                </names>
                <bibref>
                    <xref>
                        <primaryRef db="pubmed" dbAc="MI:0446" id="11230138" refType="primary-reference"
                                    refTypeAc="MI:0358"/>
                    </xref>
                </bibref>
                <xref>
                    <primaryRef db="intact" dbAc="MI:0469" id="EBI-914159" secondary="hobson-2001-1"/>
                </xref>
                <hostOrganismList>
                    <hostOrganism ncbiTaxId="-1">
                        <names>
                            <shortLabel>in vitro</shortLabel>
                        </names>
                    </hostOrganism>
                </hostOrganismList>
                <interactionDetectionMethod>
                    <names>
                        <shortLabel>filter binding</shortLabel>
                        <fullName>filter binding</fullName>
                        <alias>Filter overlay assay</alias>
                    </names>
                    <xref>
                        <primaryRef db="psi-mi" dbAc="MI:0488" id="MI:0049" refType="identity" refTypeAc="MI:0356"/>
                        <secondaryRef db="pubmed" dbAc="MI:0446" id="7708014" refType="primary-reference"
                                      refTypeAc="MI:0358"/>
                    </xref>
                </interactionDetectionMethod>
                <participantIdentificationMethod>
                    <names>
                        <shortLabel>predetermined</shortLabel>
                        <fullName>predetermined participant</fullName>
                    </names>
                    <xref>
                        <primaryRef db="psi-mi" dbAc="MI:0488" id="MI:0396" refType="identity" refTypeAc="MI:0356"/>
                        <secondaryRef db="pubmed" dbAc="MI:0446" id="7940758" refType="go-definition-ref"
                                      refTypeAc="MI:0242"/>
                        <secondaryRef db="pubmed" dbAc="MI:0446" id="14755292" refType="primary-reference"
                                      refTypeAc="MI:0358"/>
                    </xref>
                </participantIdentificationMethod>
                <attributeList>
                    <attribute name="author-list">Hobson SD., Rosenblum ES., Richards OC., Richmond K., Kirkegaard K.,
                        Schultz SC.
                    </attribute>
                    <attribute name="contact-email">scott.hobson@cellzome.de</attribute>
                    <attribute name="publication-year">2001</attribute>
                    <attribute name="exp-modification">RNA binding was evaluated using a nitrocellulose filter binding
                        assay. The amount of radiolabelled RNA bound to each membrane was quantified using a
                        PhosphorImager
                    </attribute>
                    <attribute name="journal">EMBO J. (0261-4189)</attribute>
                    <attribute name="data-processing">Residues renumbered to match full-length polyprotein for this
                        virus.
                    </attribute>
                </attributeList>
            </experimentDescription>
            <experimentDescription id="25">
                <names>
                    <shortLabel>hobson-2001-2</shortLabel>
                    <fullName>Oligomeric structures of poliovirus polymerase are important for function.</fullName>
                </names>
                <bibref>
                    <xref>
                        <primaryRef db="pubmed" dbAc="MI:0446" id="11230138" refType="primary-reference"
                                    refTypeAc="MI:0358"/>
                    </xref>
                </bibref>
                <xref>
                    <primaryRef db="intact" dbAc="MI:0469" id="EBI-914232" secondary="hobson-2001-2"/>
                </xref>
                <hostOrganismList>
                    <hostOrganism ncbiTaxId="-1">
                        <names>
                            <shortLabel>in vitro</shortLabel>
                        </names>
                    </hostOrganism>
                </hostOrganismList>
                <interactionDetectionMethod>
                    <names>
                        <shortLabel>rna rna pol assay</shortLabel>
                        <fullName>rna directed rna polymerase assay</fullName>
                    </names>
                    <xref>
                        <primaryRef db="psi-mi" dbAc="MI:0488" id="MI:0700" refType="identity" refTypeAc="MI:0356"/>
                        <secondaryRef db="pubmed" dbAc="MI:0446" id="14755292" refType="primary-reference"
                                      refTypeAc="MI:0358"/>
                    </xref>
                </interactionDetectionMethod>
                <participantIdentificationMethod>
                    <names>
                        <shortLabel>predetermined</shortLabel>
                        <fullName>predetermined participant</fullName>
                    </names>
                    <xref>
                        <primaryRef db="psi-mi" dbAc="MI:0488" id="MI:0396" refType="identity" refTypeAc="MI:0356"/>
                        <secondaryRef db="pubmed" dbAc="MI:0446" id="7940758" refType="go-definition-ref"
                                      refTypeAc="MI:0242"/>
                        <secondaryRef db="pubmed" dbAc="MI:0446" id="14755292" refType="primary-reference"
                                      refTypeAc="MI:0358"/>
                    </xref>
                </participantIdentificationMethod>
                <attributeList>
                    <attribute name="author-list">Hobson SD., Rosenblum ES., Richards OC., Richmond K., Kirkegaard K.,
                        Schultz SC.
                    </attribute>
                    <attribute name="contact-email">scott.hobson@cellzome.de</attribute>
                    <attribute name="publication-year">2001</attribute>
                    <attribute name="exp-modification">Elongation assays evaluated using radiolabelled RNA as a
                        substrate. Elongated products were separated by PAGE and visualised using a PhosphoImager
                    </attribute>
                    <attribute name="journal">EMBO J. (0261-4189)</attribute>
                    <attribute name="data-processing">Residues renumbered to match full-length polyprotein for this
                        virus.
                    </attribute>
                </attributeList>
            </experimentDescription>
            <experimentDescription id="41">
                <names>
                    <shortLabel>hobson-2001-3</shortLabel>
                    <fullName>Oligomeric structures of poliovirus polymerase are important for function.</fullName>
                </names>
                <bibref>
                    <xref>
                        <primaryRef db="pubmed" dbAc="MI:0446" id="11230138" refType="primary-reference"
                                    refTypeAc="MI:0358"/>
                    </xref>
                </bibref>
                <xref>
                    <primaryRef db="intact" dbAc="MI:0469" id="EBI-914360" secondary="hobson-2001-3"/>
                </xref>
                <hostOrganismList>
                    <hostOrganism ncbiTaxId="-1">
                        <names>
                            <shortLabel>in vitro</shortLabel>
                        </names>
                    </hostOrganism>
                </hostOrganismList>


                <interactionDetectionMethod>
                    <names>
                        <shortLabel>crosslink</shortLabel>
                        <fullName>cross-linking study</fullName>
                    </names>
                    <xref>
                        <primaryRef db="psi-mi" dbAc="MI:0488" id="MI:0030" refType="identity" refTypeAc="MI:0356"/>
                        <secondaryRef db="pubmed" dbAc="MI:0446" id="14755292" refType="primary-reference"
                                      refTypeAc="MI:0358"/>
                    </xref>
                </interactionDetectionMethod>


                <participantIdentificationMethod>
                    <names>
                        <shortLabel>predetermined</shortLabel>
                        <fullName>predetermined participant</fullName>
                    </names>
                    <xref>
                        <primaryRef db="psi-mi" dbAc="MI:0488" id="MI:0396" refType="identity" refTypeAc="MI:0356"/>
                        <secondaryRef db="pubmed" dbAc="MI:0446" id="7940758" refType="go-definition-ref"
                                      refTypeAc="MI:0242"/>
                        <secondaryRef db="pubmed" dbAc="MI:0446" id="14755292" refType="primary-reference"
                                      refTypeAc="MI:0358"/>
                    </xref>
                </participantIdentificationMethod>


                <attributeList>
                    <attribute name="author-list">Hobson SD., Rosenblum ES., Richards OC., Richmond K., Kirkegaard K.,
                        Schultz SC.
                    </attribute>
                    <attribute name="contact-email">scott.hobson@cellzome.de</attribute>
                    <attribute name="publication-year">2001</attribute>
                    <attribute name="journal">EMBO J. (0261-4189)</attribute>
                    <attribute name="exp-modification">2mM dithiothreotol added to reaction mixture, this was increased
                        to 50mM for reducing conditions. Proteins seperated by SDS-PAGE and visualised by Coomassie
                        staining
                    </attribute>
                    <attribute name="data-processing">Residues renumbered to match full-length polyprotein for this
                        virus.
                    </attribute>
                </attributeList>
            </experimentDescription>
        </experimentList>
        <interactorList>
            <interactor id="12">
                <names>
                    <shortLabel>ggcagcugcaugcagcugcc</shortLabel>
                    <fullName>5' -3' RNA synthesized for use in PMID: 11230138</fullName>
                </names>
                <xref>
                    <primaryRef db="intact" dbAc="MI:0469" id="EBI-914168" secondary="ggcagcugcaugcagcugcc"/>
                </xref>
                <interactorType>
                    <names>
                        <shortLabel>rna</shortLabel>
                        <fullName>ribonucleic acid</fullName>
                        <alias>RNA</alias>
                    </names>
                    <xref>
                        <primaryRef db="psi-mi" dbAc="MI:0488" id="MI:0320" refType="identity" refTypeAc="MI:0356"/>
                        <secondaryRef db="pubmed" dbAc="MI:0446" id="14755292" refType="primary-reference"
                                      refTypeAc="MI:0358"/>
                        <secondaryRef db="so" dbAc="MI:0601" id="SO:0000356" refType="identity" refTypeAc="MI:0356"/>
                    </xref>
                </interactorType>
                <organism ncbiTaxId="-1">
                    <names>
                        <shortLabel>in vitro</shortLabel>
                    </names>
                </organism>
                <sequence>GGCAGCUGCAUGCAGCUGCC</sequence>
            </interactor>
            <interactor id="15">
                <names>
                    <shortLabel>ccgucgacguacgucgac-2</shortLabel>
                    <fullName>3'-5' RNA strand synthesised for use in PMID: 11230138</fullName>
                </names>
                <xref>
                    <primaryRef db="intact" dbAc="MI:0469" id="EBI-944576" secondary="ccgucgacguacgucgac-2"/>
                </xref>
                <interactorType>
                    <names>
                        <shortLabel>rna</shortLabel>
                        <fullName>ribonucleic acid</fullName>
                        <alias>RNA</alias>
                    </names>
                    <xref>
                        <primaryRef db="psi-mi" dbAc="MI:0488" id="MI:0320" refType="identity" refTypeAc="MI:0356"/>
                        <secondaryRef db="pubmed" dbAc="MI:0446" id="14755292" refType="primary-reference"
                                      refTypeAc="MI:0358"/>
                        <secondaryRef db="so" dbAc="MI:0601" id="SO:0000356" refType="identity" refTypeAc="MI:0356"/>
                    </xref>
                </interactorType>
                <organism ncbiTaxId="-1">
                    <names>
                        <shortLabel>in vitro</shortLabel>
                    </names>
                </organism>
                <sequence>CGUCGACGUACGUCGACGGCGCGG</sequence>
            </interactor>
            <interactor id="23">
                <names>
                    <shortLabel>ggcgcggcagcugcaugcag</shortLabel>
                    <fullName>5'-3' RNA synthesized for use in PMID: 11230138</fullName>
                </names>
                <xref>
                    <primaryRef db="intact" dbAc="MI:0469" id="EBI-914181" secondary="ggcgcggcagcugcaugcag"/>
                </xref>
                <interactorType>
                    <names>
                        <shortLabel>rna</shortLabel>
                        <fullName>ribonucleic acid</fullName>
                        <alias>RNA</alias>
                    </names>
                    <xref>
                        <primaryRef db="psi-mi" dbAc="MI:0488" id="MI:0320" refType="identity" refTypeAc="MI:0356"/>
                        <secondaryRef db="pubmed" dbAc="MI:0446" id="14755292" refType="primary-reference"
                                      refTypeAc="MI:0358"/>
                        <secondaryRef db="so" dbAc="MI:0601" id="SO:0000356" refType="identity" refTypeAc="MI:0356"/>
                    </xref>
                </interactorType>
                <organism ncbiTaxId="-1">
                    <names>
                        <shortLabel>in vitro</shortLabel>
                    </names>
                </organism>
                <sequence>GGCGCGGCAGCUGCAUGCAGCUGCC</sequence>
            </interactor>
            <interactor id="27">
                <names>
                    <shortLabel>zinc 2plus</shortLabel>
                    <fullName>zinc(2+)</fullName>
                </names>
                <xref>
                    <primaryRef db="chebi" dbAc="MI:0474" id="CHEBI:29105" refType="identity" refTypeAc="MI:0356"/>
                    <secondaryRef db="intact" dbAc="MI:0469" id="EBI-968340" secondary="zinc 2plus"/>
                </xref>
                <interactorType>
                    <names>
                        <shortLabel>small molecule</shortLabel>
                        <fullName>small molecule</fullName>
                    </names>
                    <xref>
                        <primaryRef db="psi-mi" dbAc="MI:0488" id="MI:0328" refType="identity" refTypeAc="MI:0356"/>
                        <secondaryRef db="pubmed" dbAc="MI:0446" id="14755292" refType="primary-reference"
                                      refTypeAc="MI:0358"/>
                    </xref>
                </interactorType>
            </interactor>
            <interactor id="4">
                <names>
                    <shortLabel>ccgucgacguacgucgacgg</shortLabel>
                    <fullName>3' - 5' RNA strand synthesised for use in PMID: 11230138</fullName>
                </names>
                <xref>
                    <primaryRef db="intact" dbAc="MI:0469" id="EBI-944574" secondary="ccgucgacguacgucgacgg"/>
                </xref>
                <interactorType>
                    <names>
                        <shortLabel>rna</shortLabel>
                        <fullName>ribonucleic acid</fullName>
                        <alias>RNA</alias>
                    </names>
                    <xref>
                        <primaryRef db="psi-mi" dbAc="MI:0488" id="MI:0320" refType="identity" refTypeAc="MI:0356"/>
                        <secondaryRef db="pubmed" dbAc="MI:0446" id="14755292" refType="primary-reference"
                                      refTypeAc="MI:0358"/>
                        <secondaryRef db="so" dbAc="MI:0601" id="SO:0000356" refType="identity" refTypeAc="MI:0356"/>
                    </xref>
                </interactorType>
                <organism ncbiTaxId="-1">
                    <names>
                        <shortLabel>in vitro</shortLabel>
                    </names>
                </organism>
                <sequence>CCGUCGACGUACGUCGACGG</sequence>
            </interactor>
            <interactor id="6">
                <names>
                    <shortLabel>p03300-pro_000004009</shortLabel>
                    <fullName>Poliovirus type 1 (strain Mahoney) RNA-directed RNA polymerase</fullName>
                </names>
                <xref>
                    <primaryRef db="uniprotkb" dbAc="MI:0486" id="P03300-PRO_0000040090" refType="identity"
                                refTypeAc="MI:0356"/>
                    <primaryRef db="refseq" dbAc="MI:0481" id="NP_740478.2" refType="identity"
                                refTypeAc="MI:0356"/>
                    <secondaryRef db="intact" dbAc="MI:0469" id="EBI-914162" secondary="p03300-pro_000004009"/>
                </xref>
                <interactorType>
                    <names>
                        <shortLabel>peptide</shortLabel>
                        <fullName>peptide</fullName>
                        <alias>oligopeptide</alias>
                        <alias>polypeptide</alias>
                    </names>
                    <xref>
                        <primaryRef db="psi-mi" dbAc="MI:0488" id="MI:0327" refType="identity" refTypeAc="MI:0356"/>
                        <secondaryRef db="pubmed" dbAc="MI:0446" id="14755292" refType="primary-reference"
                                      refTypeAc="MI:0358"/>
                    </xref>
                </interactorType>
                <organism ncbiTaxId="12081">
                    <names>
                        <shortLabel>pol1m</shortLabel>
                        <fullName>Poliovirus type 1 (strain Mahoney)</fullName>
                    </names>
                </organism>
                <attributeList>
                    <attribute name="no-uniprot-update">An amino acid sequence which is not represented in UniProt
                    </attribute>
                </attributeList>
            </interactor>
        </interactorList>
        <interactionList>
            <interaction id="1">
                <names>
                    <shortLabel>polg-rna-1</shortLabel>
                    <fullName>Poliovirus type 1 (strain Mahoney) binds double stranded RNA</fullName>
                </names>
                <xref>
                    <primaryRef db="intact" dbAc="MI:0469" id="EBI-914164" secondary="polg-rna-1"/>
                    <secondaryRef db="go" dbAc="MI:0448" id="GO:0003725" refType="function" refTypeAc="MI:0355"
                                  secondary="double-stranded RNA binding"/>
                </xref>
                <experimentList>
                    <experimentRef>2</experimentRef>
                </experimentList>
                <participantList>
                    <participant id="3">
                        <interactorRef>4</interactorRef>
                        <biologicalRole>
                            <names>
                                <shortLabel>unspecified role</shortLabel>
                                <fullName>unspecified role</fullName>
                            </names>
                            <xref>
                                <primaryRef db="psi-mi" dbAc="MI:0488" id="MI:0499" refType="identity"
                                            refTypeAc="MI:0356"/>
                                <secondaryRef db="pubmed" dbAc="MI:0446" id="14755292" refType="primary-reference"
                                              refTypeAc="MI:0358"/>
                            </xref>
                        </biologicalRole>
                        <experimentalRoleList>
                            <experimentalRole>
                                <names>
                                    <shortLabel>prey</shortLabel>
                                    <fullName>prey</fullName>
                                </names>
                                <xref>
                                    <primaryRef db="psi-mi" dbAc="MI:0488" id="MI:0498" refType="identity"
                                                refTypeAc="MI:0356"/>
                                    <secondaryRef db="pubmed" dbAc="MI:0446" id="14755292" refType="primary-reference"
                                                  refTypeAc="MI:0358"/>
                                </xref>
                            </experimentalRole>
                        </experimentalRoleList>
                    </participant>
                    <participant id="5">
                        <interactorRef>6</interactorRef>
                        <biologicalRole>
                            <names>
                                <shortLabel>unspecified role</shortLabel>
                                <fullName>unspecified role</fullName>
                            </names>
                            <xref>
                                <primaryRef db="psi-mi" dbAc="MI:0488" id="MI:0499" refType="identity"
                                            refTypeAc="MI:0356"/>
                                <secondaryRef db="pubmed" dbAc="MI:0446" id="14755292" refType="primary-reference"
                                              refTypeAc="MI:0358"/>
                            </xref>
                        </biologicalRole>
                        <experimentalRoleList>
                            <experimentalRole>
                                <names>
                                    <shortLabel>bait</shortLabel>
                                    <fullName>bait</fullName>
                                </names>
                                <xref>
                                    <primaryRef db="psi-mi" dbAc="MI:0488" id="MI:0496" refType="identity"
                                                refTypeAc="MI:0356"/>
                                    <secondaryRef db="pubmed" dbAc="MI:0446" id="14755292" refType="primary-reference"
                                                  refTypeAc="MI:0358"/>
                                </xref>
                            </experimentalRole>
                        </experimentalRoleList>
                        <featureList>
                            <feature id="7">
                                <names>
                                    <shortLabel>leu2089ala</shortLabel>
                                </names>
                                <featureType>
                                    <names>
                                        <shortLabel>mutation decreasing</shortLabel>
                                        <fullName>mutation decreasing interaction</fullName>
                                        <alias>hotspot</alias>
                                    </names>
                                    <xref>
                                        <primaryRef db="psi-mi" dbAc="MI:0488" id="MI:0119" refType="identity"
                                                    refTypeAc="MI:0356"/>
                                        <secondaryRef db="pubmed" dbAc="MI:0446" id="14755292"
                                                      refType="primary-reference" refTypeAc="MI:0358"/>
                                    </xref>
                                </featureType>
                                <featureDetectionMethod>
                                    <names>
                                        <shortLabel>mutation analysis</shortLabel>
                                        <fullName>mutation analysis</fullName>
                                    </names>
                                    <xref>
                                        <primaryRef db="psi-mi" dbAc="MI:0488" id="MI:0074" refType="identity"
                                                    refTypeAc="MI:0356"/>
                                        <secondaryRef db="pubmed" dbAc="MI:0446" id="14755292"
                                                      refType="primary-reference" refTypeAc="MI:0358"/>
                                    </xref>
                                </featureDetectionMethod>
                                <featureRangeList>
                                    <featureRange>
                                        <startStatus>
                                            <names>
                                                <shortLabel>certain</shortLabel>
                                            </names>
                                            <xref>
                                                <primaryRef db="psi-mi" dbAc="MI:0488" id="MI:0335" refType="identity"
                                                            refTypeAc="MI:0356"/>
                                            </xref>
                                        </startStatus>
                                        <begin position="2089"/>
                                        <endStatus>
                                            <names>
                                                <shortLabel>certain</shortLabel>
                                            </names>
                                            <xref>
                                                <primaryRef db="psi-mi" dbAc="MI:0488" id="MI:0335" refType="identity"
                                                            refTypeAc="MI:0356"/>
                                            </xref>
                                        </endStatus>
                                        <end position="2089"/>
                                    </featureRange>
                                </featureRangeList>
                            </feature>
                            <feature id="8">
                                <names>
                                    <shortLabel>asp2096arg</shortLabel>
                                </names>
                                <featureType>
                                    <names>
                                        <shortLabel>mutation decreasing</shortLabel>
                                        <fullName>mutation decreasing interaction</fullName>
                                        <alias>hotspot</alias>
                                    </names>
                                    <xref>
                                        <primaryRef db="psi-mi" dbAc="MI:0488" id="MI:0119" refType="identity"
                                                    refTypeAc="MI:0356"/>
                                        <secondaryRef db="pubmed" dbAc="MI:0446" id="14755292"
                                                      refType="primary-reference" refTypeAc="MI:0358"/>
                                    </xref>
                                </featureType>
                                <featureDetectionMethod>
                                    <names>
                                        <shortLabel>mutation analysis</shortLabel>
                                        <fullName>mutation analysis</fullName>
                                    </names>
                                    <xref>
                                        <primaryRef db="psi-mi" dbAc="MI:0488" id="MI:0074" refType="identity"
                                                    refTypeAc="MI:0356"/>
                                        <secondaryRef db="pubmed" dbAc="MI:0446" id="14755292"
                                                      refType="primary-reference" refTypeAc="MI:0358"/>
                                    </xref>
                                </featureDetectionMethod>
                                <featureRangeList>
                                    <featureRange>
                                        <startStatus>
                                            <names>
                                                <shortLabel>certain</shortLabel>
                                            </names>
                                            <xref>
                                                <primaryRef db="psi-mi" dbAc="MI:0488" id="MI:0335" refType="identity"
                                                            refTypeAc="MI:0356"/>
                                            </xref>
                                        </startStatus>
                                        <begin position="2096"/>
                                        <endStatus>
                                            <names>
                                                <shortLabel>certain</shortLabel>
                                            </names>
                                            <xref>
                                                <primaryRef db="psi-mi" dbAc="MI:0488" id="MI:0335" refType="identity"
                                                            refTypeAc="MI:0356"/>
                                            </xref>
                                        </endStatus>
                                        <end position="2096"/>
                                    </featureRange>
                                </featureRangeList>
                            </feature>
                            <feature id="9">
                                <names>
                                    <shortLabel>arg2202asp</shortLabel>
                                </names>
                                <featureType>
                                    <names>
                                        <shortLabel>mutation decreasing</shortLabel>
                                        <fullName>mutation decreasing interaction</fullName>
                                        <alias>hotspot</alias>
                                    </names>
                                    <xref>
                                        <primaryRef db="psi-mi" dbAc="MI:0488" id="MI:0119" refType="identity"
                                                    refTypeAc="MI:0356"/>
                                        <secondaryRef db="pubmed" dbAc="MI:0446" id="14755292"
                                                      refType="primary-reference" refTypeAc="MI:0358"/>
                                    </xref>
                                </featureType>
                                <featureDetectionMethod>
                                    <names>
                                        <shortLabel>mutation analysis</shortLabel>
                                        <fullName>mutation analysis</fullName>
                                    </names>
                                    <xref>
                                        <primaryRef db="psi-mi" dbAc="MI:0488" id="MI:0074" refType="identity"
                                                    refTypeAc="MI:0356"/>
                                        <secondaryRef db="pubmed" dbAc="MI:0446" id="14755292"
                                                      refType="primary-reference" refTypeAc="MI:0358"/>
                                    </xref>
                                </featureDetectionMethod>
                                <featureRangeList>
                                    <featureRange>
                                        <startStatus>
                                            <names>
                                                <shortLabel>certain</shortLabel>
                                            </names>
                                            <xref>
                                                <primaryRef db="psi-mi" dbAc="MI:0488" id="MI:0335" refType="identity"
                                                            refTypeAc="MI:0356"/>
                                            </xref>
                                        </startStatus>
                                        <begin position="2202"/>
                                        <endStatus>
                                            <names>
                                                <shortLabel>certain</shortLabel>
                                            </names>
                                            <xref>
                                                <primaryRef db="psi-mi" dbAc="MI:0488" id="MI:0335" refType="identity"
                                                            refTypeAc="MI:0356"/>
                                            </xref>
                                        </endStatus>
                                        <end position="2202"/>
                                    </featureRange>
                                </featureRangeList>
                            </feature>
                            <feature id="10">
                                <names>
                                    <shortLabel>arg2203asp</shortLabel>
                                </names>
                                <featureType>
                                    <names>
                                        <shortLabel>mutation decreasing</shortLabel>
                                        <fullName>mutation decreasing interaction</fullName>
                                        <alias>hotspot</alias>
                                    </names>
                                    <xref>
                                        <primaryRef db="psi-mi" dbAc="MI:0488" id="MI:0119" refType="identity"
                                                    refTypeAc="MI:0356"/>
                                        <secondaryRef db="pubmed" dbAc="MI:0446" id="14755292"
                                                      refType="primary-reference" refTypeAc="MI:0358"/>
                                    </xref>
                                </featureType>
                                <featureDetectionMethod>
                                    <names>
                                        <shortLabel>mutation analysis</shortLabel>
                                        <fullName>mutation analysis</fullName>
                                    </names>
                                    <xref>
                                        <primaryRef db="psi-mi" dbAc="MI:0488" id="MI:0074" refType="identity"
                                                    refTypeAc="MI:0356"/>
                                        <secondaryRef db="pubmed" dbAc="MI:0446" id="14755292"
                                                      refType="primary-reference" refTypeAc="MI:0358"/>
                                    </xref>
                                </featureDetectionMethod>
                                <featureRangeList>
                                    <featureRange>
                                        <startStatus>
                                            <names>
                                                <shortLabel>certain</shortLabel>
                                            </names>
                                            <xref>
                                                <primaryRef db="psi-mi" dbAc="MI:0488" id="MI:0335" refType="identity"
                                                            refTypeAc="MI:0356"/>
                                            </xref>
                                        </startStatus>
                                        <begin position="2203"/>
                                        <endStatus>
                                            <names>
                                                <shortLabel>certain</shortLabel>
                                            </names>
                                            <xref>
                                                <primaryRef db="psi-mi" dbAc="MI:0488" id="MI:0335" refType="identity"
                                                            refTypeAc="MI:0356"/>
                                            </xref>
                                        </endStatus>
                                        <end position="2203"/>
                                    </featureRange>
                                </featureRangeList>
                            </feature>
                        </featureList>
                        <hostOrganismList>
                            <hostOrganism ncbiTaxId="12081">
                                <names>
                                    <shortLabel>pol1m</shortLabel>
                                    <fullName>Poliovirus type 1 (strain Mahoney)</fullName>
                                </names>
                            </hostOrganism>
                        </hostOrganismList>
                    </participant>
                    <participant id="11">
                        <interactorRef>12</interactorRef>
                        <biologicalRole>
                            <names>
                                <shortLabel>unspecified role</shortLabel>
                                <fullName>unspecified role</fullName>
                            </names>
                            <xref>
                                <primaryRef db="psi-mi" dbAc="MI:0488" id="MI:0499" refType="identity"
                                            refTypeAc="MI:0356"/>
                                <secondaryRef db="pubmed" dbAc="MI:0446" id="14755292" refType="primary-reference"
                                              refTypeAc="MI:0358"/>
                            </xref>
                        </biologicalRole>
                        <experimentalRoleList>
                            <experimentalRole>
                                <names>
                                    <shortLabel>prey</shortLabel>
                                    <fullName>prey</fullName>
                                </names>
                                <xref>
                                    <primaryRef db="psi-mi" dbAc="MI:0488" id="MI:0498" refType="identity"
                                                refTypeAc="MI:0356"/>
                                    <secondaryRef db="pubmed" dbAc="MI:0446" id="14755292" refType="primary-reference"
                                                  refTypeAc="MI:0358"/>
                                </xref>
                            </experimentalRole>
                        </experimentalRoleList>
                    </participant>
                </participantList>
                <interactionType>
                    <names>
                        <shortLabel>direct interaction</shortLabel>
                        <fullName>direct interaction</fullName>
                    </names>
                    <xref>
                        <primaryRef db="psi-mi" dbAc="MI:0488" id="MI:0407" refType="identity" refTypeAc="MI:0356"/>
                        <secondaryRef db="pubmed" dbAc="MI:0446" id="14755292" refType="primary-reference"
                                      refTypeAc="MI:0358"/>
                    </xref>
                </interactionType>
                <attributeList>
                    <attribute name="kinetics">ED50 (wild-type)=3x10exp-6M</attribute>
                    <attribute name="comment">RNA strands bind to form a blunt ended double strand, authors name 0.20
                        RNA
                    </attribute>
                    <attribute name="figure legend">2A, 2C</attribute>
                    <attribute name="comment">Protein bound single stranded RNA's with approximately 10 fold lower
                        affinity.
                    </attribute>
                    <attribute name="kd">0.0</attribute>
                </attributeList>
            </interaction>
            <interaction id="13">
                <names>
                    <shortLabel>polg-rna-2</shortLabel>
                    <fullName>Poliovirus type 1 (strain Mahoney) binds double stranded RNA</fullName>
                </names>
                <xref>
                    <primaryRef db="intact" dbAc="MI:0469" id="EBI-914187" secondary="polg-rna-2"/>
                    <secondaryRef db="go" dbAc="MI:0448" id="GO:0003725" refType="function" refTypeAc="MI:0355"
                                  secondary="double-stranded RNA binding"/>
                </xref>
                <experimentList>
                    <experimentRef>2</experimentRef>
                </experimentList>
                <participantList>
                    <participant id="14">
                        <interactorRef>15</interactorRef>
                        <biologicalRole>
                            <names>
                                <shortLabel>unspecified role</shortLabel>
                                <fullName>unspecified role</fullName>
                            </names>
                            <xref>
                                <primaryRef db="psi-mi" dbAc="MI:0488" id="MI:0499" refType="identity"
                                            refTypeAc="MI:0356"/>
                                <secondaryRef db="pubmed" dbAc="MI:0446" id="14755292" refType="primary-reference"
                                              refTypeAc="MI:0358"/>
                            </xref>
                        </biologicalRole>
                        <experimentalRoleList>
                            <experimentalRole>
                                <names>
                                    <shortLabel>prey</shortLabel>
                                    <fullName>prey</fullName>
                                </names>
                                <xref>
                                    <primaryRef db="psi-mi" dbAc="MI:0488" id="MI:0498" refType="identity"
                                                refTypeAc="MI:0356"/>
                                    <secondaryRef db="pubmed" dbAc="MI:0446" id="14755292" refType="primary-reference"
                                                  refTypeAc="MI:0358"/>
                                </xref>
                            </experimentalRole>
                        </experimentalRoleList>
                    </participant>
                    <participant id="16">
                        <interactorRef>6</interactorRef>
                        <biologicalRole>
                            <names>
                                <shortLabel>unspecified role</shortLabel>
                                <fullName>unspecified role</fullName>
                            </names>
                            <xref>
                                <primaryRef db="psi-mi" dbAc="MI:0488" id="MI:0499" refType="identity"
                                            refTypeAc="MI:0356"/>
                                <secondaryRef db="pubmed" dbAc="MI:0446" id="14755292" refType="primary-reference"
                                              refTypeAc="MI:0358"/>
                            </xref>
                        </biologicalRole>
                        <experimentalRoleList>
                            <experimentalRole>
                                <names>
                                    <shortLabel>bait</shortLabel>
                                    <fullName>bait</fullName>
                                </names>
                                <xref>
                                    <primaryRef db="psi-mi" dbAc="MI:0488" id="MI:0496" refType="identity"
                                                refTypeAc="MI:0356"/>
                                    <secondaryRef db="pubmed" dbAc="MI:0446" id="14755292" refType="primary-reference"
                                                  refTypeAc="MI:0358"/>
                                </xref>
                            </experimentalRole>
                        </experimentalRoleList>
                        <featureList>
                            <feature id="17">
                                <names>
                                    <shortLabel>region</shortLabel>
                                </names>
                                <featureType>
                                    <names>
                                        <shortLabel>sufficient to bind</shortLabel>
                                        <fullName>sufficient binding site</fullName>
                                    </names>
                                    <xref>
                                        <primaryRef db="psi-mi" dbAc="MI:0488" id="MI:0442" refType="identity"
                                                    refTypeAc="MI:0356"/>
                                        <secondaryRef db="pubmed" dbAc="MI:0446" id="14755292"
                                                      refType="primary-reference" refTypeAc="MI:0358"/>
                                    </xref>
                                </featureType>
                                <featureRangeList>
                                    <featureRange>
                                        <startStatus>
                                            <names>
                                                <shortLabel>certain</shortLabel>
                                            </names>
                                            <xref>
                                                <primaryRef db="psi-mi" dbAc="MI:0488" id="MI:0335" refType="identity"
                                                            refTypeAc="MI:0356"/>
                                            </xref>
                                        </startStatus>
                                        <begin position="1812"/>
                                        <endStatus>
                                            <names>
                                                <shortLabel>certain</shortLabel>
                                            </names>
                                            <xref>
                                                <primaryRef db="psi-mi" dbAc="MI:0488" id="MI:0335" refType="identity"
                                                            refTypeAc="MI:0356"/>
                                            </xref>
                                        </endStatus>
                                        <end position="2208"/>
                                    </featureRange>
                                </featureRangeList>
                            </feature>
                            <feature id="18">
                                <names>
                                    <shortLabel>asp2096arg</shortLabel>
                                </names>
                                <featureType>
                                    <names>
                                        <shortLabel>mutation decreasing</shortLabel>
                                        <fullName>mutation decreasing interaction</fullName>
                                        <alias>hotspot</alias>
                                    </names>
                                    <xref>
                                        <primaryRef db="psi-mi" dbAc="MI:0488" id="MI:0119" refType="identity"
                                                    refTypeAc="MI:0356"/>
                                        <secondaryRef db="pubmed" dbAc="MI:0446" id="14755292"
                                                      refType="primary-reference" refTypeAc="MI:0358"/>
                                    </xref>
                                </featureType>
                                <featureDetectionMethod>
                                    <names>
                                        <shortLabel>mutation analysis</shortLabel>
                                        <fullName>mutation analysis</fullName>
                                    </names>
                                    <xref>
                                        <primaryRef db="psi-mi" dbAc="MI:0488" id="MI:0074" refType="identity"
                                                    refTypeAc="MI:0356"/>
                                        <secondaryRef db="pubmed" dbAc="MI:0446" id="14755292"
                                                      refType="primary-reference" refTypeAc="MI:0358"/>
                                    </xref>
                                </featureDetectionMethod>
                                <featureRangeList>
                                    <featureRange>
                                        <startStatus>
                                            <names>
                                                <shortLabel>certain</shortLabel>
                                            </names>
                                            <xref>
                                                <primaryRef db="psi-mi" dbAc="MI:0488" id="MI:0335" refType="identity"
                                                            refTypeAc="MI:0356"/>
                                            </xref>
                                        </startStatus>
                                        <begin position="2096"/>
                                        <endStatus>
                                            <names>
                                                <shortLabel>certain</shortLabel>
                                            </names>
                                            <xref>
                                                <primaryRef db="psi-mi" dbAc="MI:0488" id="MI:0335" refType="identity"
                                                            refTypeAc="MI:0356"/>
                                            </xref>
                                        </endStatus>
                                        <end position="2096"/>
                                    </featureRange>
                                </featureRangeList>
                            </feature>
                            <feature id="19">
                                <names>
                                    <shortLabel>arg2202asp</shortLabel>
                                </names>
                                <featureType>
                                    <names>
                                        <shortLabel>mutation decreasing</shortLabel>
                                        <fullName>mutation decreasing interaction</fullName>
                                        <alias>hotspot</alias>
                                    </names>
                                    <xref>
                                        <primaryRef db="psi-mi" dbAc="MI:0488" id="MI:0119" refType="identity"
                                                    refTypeAc="MI:0356"/>
                                        <secondaryRef db="pubmed" dbAc="MI:0446" id="14755292"
                                                      refType="primary-reference" refTypeAc="MI:0358"/>
                                    </xref>
                                </featureType>
                                <featureDetectionMethod>
                                    <names>
                                        <shortLabel>mutation analysis</shortLabel>
                                        <fullName>mutation analysis</fullName>
                                    </names>
                                    <xref>
                                        <primaryRef db="psi-mi" dbAc="MI:0488" id="MI:0074" refType="identity"
                                                    refTypeAc="MI:0356"/>
                                        <secondaryRef db="pubmed" dbAc="MI:0446" id="14755292"
                                                      refType="primary-reference" refTypeAc="MI:0358"/>
                                    </xref>
                                </featureDetectionMethod>
                                <featureRangeList>
                                    <featureRange>
                                        <startStatus>
                                            <names>
                                                <shortLabel>certain</shortLabel>
                                            </names>
                                            <xref>
                                                <primaryRef db="psi-mi" dbAc="MI:0488" id="MI:0335" refType="identity"
                                                            refTypeAc="MI:0356"/>
                                            </xref>
                                        </startStatus>
                                        <begin position="2202"/>
                                        <endStatus>
                                            <names>
                                                <shortLabel>certain</shortLabel>
                                            </names>
                                            <xref>
                                                <primaryRef db="psi-mi" dbAc="MI:0488" id="MI:0335" refType="identity"
                                                            refTypeAc="MI:0356"/>
                                            </xref>
                                        </endStatus>
                                        <end position="2202"/>
                                    </featureRange>
                                </featureRangeList>
                            </feature>
                            <feature id="20">
                                <names>
                                    <shortLabel>arg2203asp</shortLabel>
                                </names>
                                <featureType>
                                    <names>
                                        <shortLabel>mutation decreasing</shortLabel>
                                        <fullName>mutation decreasing interaction</fullName>
                                        <alias>hotspot</alias>
                                    </names>
                                    <xref>
                                        <primaryRef db="psi-mi" dbAc="MI:0488" id="MI:0119" refType="identity"
                                                    refTypeAc="MI:0356"/>
                                        <secondaryRef db="pubmed" dbAc="MI:0446" id="14755292"
                                                      refType="primary-reference" refTypeAc="MI:0358"/>
                                    </xref>
                                </featureType>
                                <featureDetectionMethod>
                                    <names>
                                        <shortLabel>mutation analysis</shortLabel>
                                        <fullName>mutation analysis</fullName>
                                    </names>
                                    <xref>
                                        <primaryRef db="psi-mi" dbAc="MI:0488" id="MI:0074" refType="identity"
                                                    refTypeAc="MI:0356"/>
                                        <secondaryRef db="pubmed" dbAc="MI:0446" id="14755292"
                                                      refType="primary-reference" refTypeAc="MI:0358"/>
                                    </xref>
                                </featureDetectionMethod>
                                <featureRangeList>
                                    <featureRange>
                                        <startStatus>
                                            <names>
                                                <shortLabel>certain</shortLabel>
                                            </names>
                                            <xref>
                                                <primaryRef db="psi-mi" dbAc="MI:0488" id="MI:0335" refType="identity"
                                                            refTypeAc="MI:0356"/>
                                            </xref>
                                        </startStatus>
                                        <begin position="2203"/>
                                        <endStatus>
                                            <names>
                                                <shortLabel>certain</shortLabel>
                                            </names>
                                            <xref>
                                                <primaryRef db="psi-mi" dbAc="MI:0488" id="MI:0335" refType="identity"
                                                            refTypeAc="MI:0356"/>
                                            </xref>
                                        </endStatus>
                                        <end position="2203"/>
                                    </featureRange>
                                </featureRangeList>
                            </feature>
                            <feature id="21">
                                <names>
                                    <shortLabel>leu2089ala</shortLabel>
                                </names>
                                <featureType>
                                    <names>
                                        <shortLabel>mutation decreasing</shortLabel>
                                        <fullName>mutation decreasing interaction</fullName>
                                        <alias>hotspot</alias>
                                    </names>
                                    <xref>
                                        <primaryRef db="psi-mi" dbAc="MI:0488" id="MI:0119" refType="identity"
                                                    refTypeAc="MI:0356"/>
                                        <secondaryRef db="pubmed" dbAc="MI:0446" id="14755292"
                                                      refType="primary-reference" refTypeAc="MI:0358"/>
                                    </xref>
                                </featureType>
                                <featureDetectionMethod>
                                    <names>
                                        <shortLabel>mutation analysis</shortLabel>
                                        <fullName>mutation analysis</fullName>
                                    </names>
                                    <xref>
                                        <primaryRef db="psi-mi" dbAc="MI:0488" id="MI:0074" refType="identity"
                                                    refTypeAc="MI:0356"/>
                                        <secondaryRef db="pubmed" dbAc="MI:0446" id="14755292"
                                                      refType="primary-reference" refTypeAc="MI:0358"/>
                                    </xref>
                                </featureDetectionMethod>
                                <featureRangeList>
                                    <featureRange>
                                        <startStatus>
                                            <names>
                                                <shortLabel>certain</shortLabel>
                                            </names>
                                            <xref>
                                                <primaryRef db="psi-mi" dbAc="MI:0488" id="MI:0335" refType="identity"
                                                            refTypeAc="MI:0356"/>
                                            </xref>
                                        </startStatus>
                                        <begin position="2089"/>
                                        <endStatus>
                                            <names>
                                                <shortLabel>certain</shortLabel>
                                            </names>
                                            <xref>
                                                <primaryRef db="psi-mi" dbAc="MI:0488" id="MI:0335" refType="identity"
                                                            refTypeAc="MI:0356"/>
                                            </xref>
                                        </endStatus>
                                        <end position="2089"/>
                                    </featureRange>
                                </featureRangeList>
                            </feature>
                        </featureList>
                        <hostOrganismList>
                            <hostOrganism ncbiTaxId="12081">
                                <names>
                                    <shortLabel>pol1m</shortLabel>
                                    <fullName>Poliovirus type 1 (strain Mahoney)</fullName>
                                </names>
                            </hostOrganism>
                        </hostOrganismList>
                    </participant>
                    <participant id="22">
                        <interactorRef>23</interactorRef>
                        <biologicalRole>
                            <names>
                                <shortLabel>unspecified role</shortLabel>
                                <fullName>unspecified role</fullName>
                            </names>
                            <xref>
                                <primaryRef db="psi-mi" dbAc="MI:0488" id="MI:0499" refType="identity"
                                            refTypeAc="MI:0356"/>
                                <secondaryRef db="pubmed" dbAc="MI:0446" id="14755292" refType="primary-reference"
                                              refTypeAc="MI:0358"/>
                            </xref>
                        </biologicalRole>
                        <experimentalRoleList>
                            <experimentalRole>
                                <names>
                                    <shortLabel>prey</shortLabel>
                                    <fullName>prey</fullName>
                                </names>
                                <xref>
                                    <primaryRef db="psi-mi" dbAc="MI:0488" id="MI:0498" refType="identity"
                                                refTypeAc="MI:0356"/>
                                    <secondaryRef db="pubmed" dbAc="MI:0446" id="14755292" refType="primary-reference"
                                                  refTypeAc="MI:0358"/>
                                </xref>
                            </experimentalRole>
                        </experimentalRoleList>
                    </participant>
                </participantList>
                <interactionType>
                    <names>
                        <shortLabel>direct interaction</shortLabel>
                        <fullName>direct interaction</fullName>
                    </names>
                    <xref>
                        <primaryRef db="psi-mi" dbAc="MI:0488" id="MI:0407" refType="identity" refTypeAc="MI:0356"/>
                        <secondaryRef db="pubmed" dbAc="MI:0446" id="14755292" refType="primary-reference"
                                      refTypeAc="MI:0358"/>
                    </xref>
                </interactionType>
                <attributeList>
                    <attribute name="kinetics">ED50 (wild-type)=6x10exp-6M</attribute>
                    <attribute name="comment">RNA strands bind to form a blunt ended double strand, authors name 5.20
                        RNA
                    </attribute>
                    <attribute name="figure legend">2A, 2D</attribute>
                    <attribute name="comment">Protein bound single stranded RNA's with approximately 10 fold lower
                        affinity.
                    </attribute>
                    <attribute name="kd">0.0</attribute>
                </attributeList>
            </interaction>
            <interaction id="24">
                <names>
                    <shortLabel>polg-rna-3</shortLabel>
                    <fullName>Poliovirus type 1 (strain Mahoney) binds double stranded RNA</fullName>
                </names>
                <xref>
                    <primaryRef db="intact" dbAc="MI:0469" id="EBI-914242" secondary="polg-rna-3"/>
                    <secondaryRef db="go" dbAc="MI:0448" id="GO:0003725" refType="function" refTypeAc="MI:0355"
                                  secondary="double-stranded RNA binding"/>
                    <secondaryRef db="go" dbAc="MI:0448" id="GO:0003968" refType="function" refTypeAc="MI:0355"
                                  secondary="RNA-directed RNA polymerase ac"/>
                    <secondaryRef db="go" dbAc="MI:0448" id="GO:0006354" refType="process" refTypeAc="MI:0359"
                                  secondary="RNA elongation"/>
                    <secondaryRef db="go" dbAc="MI:0448" id="GO:0008270" refType="function" refTypeAc="MI:0355"
                                  secondary="zinc ion binding"/>
                </xref>
                <experimentList>
                    <experimentRef>25</experimentRef>
                </experimentList>
                <participantList>
                    <participant id="26">
                        <interactorRef>27</interactorRef>
                        <biologicalRole>
                            <names>
                                <shortLabel>cofactor</shortLabel>
                                <fullName>cofactor</fullName>
                                <alias>coenzyme</alias>
                            </names>
                            <xref>
                                <primaryRef db="psi-mi" dbAc="MI:0488" id="MI:0682" refType="identity"
                                            refTypeAc="MI:0356"/>
                                <secondaryRef db="pubmed" dbAc="MI:0446" id="14755292" refType="primary-reference"
                                              refTypeAc="MI:0358"/>
                            </xref>
                        </biologicalRole>
                        <experimentalRoleList>
                            <experimentalRole>
                                <names>
                                    <shortLabel>cofactor</shortLabel>
                                    <fullName>cofactor</fullName>
                                    <alias>coenzyme</alias>
                                </names>
                                <xref>
                                    <primaryRef db="psi-mi" dbAc="MI:0488" id="MI:0682" refType="identity"
                                                refTypeAc="MI:0356"/>
                                    <secondaryRef db="pubmed" dbAc="MI:0446" id="14755292" refType="primary-reference"
                                                  refTypeAc="MI:0358"/>
                                </xref>
                            </experimentalRole>
                        </experimentalRoleList>
                    </participant>
                    <participant id="28">
                        <interactorRef>15</interactorRef>
                        <biologicalRole>
                            <names>
                                <shortLabel>enzyme target</shortLabel>
                                <fullName>enzyme target</fullName>
                                <alias>substrate</alias>
                            </names>
                            <xref>
                                <primaryRef db="psi-mi" dbAc="MI:0488" id="MI:0502" refType="identity"
                                            refTypeAc="MI:0356"/>
                                <secondaryRef db="pubmed" dbAc="MI:0446" id="14755292" refType="primary-reference"
                                              refTypeAc="MI:0358"/>
                            </xref>
                        </biologicalRole>
                        <experimentalRoleList>
                            <experimentalRole>
                                <names>
                                    <shortLabel>neutral component</shortLabel>
                                    <fullName>neutral component</fullName>
                                </names>
                                <xref>
                                    <primaryRef db="psi-mi" dbAc="MI:0488" id="MI:0497" refType="identity"
                                                refTypeAc="MI:0356"/>
                                    <secondaryRef db="pubmed" dbAc="MI:0446" id="14755292" refType="primary-reference"
                                                  refTypeAc="MI:0358"/>
                                </xref>
                            </experimentalRole>
                        </experimentalRoleList>
                    </participant>
                    <participant id="29">
                        <interactorRef>6</interactorRef>
                        <biologicalRole>
                            <names>
                                <shortLabel>enzyme</shortLabel>
                                <fullName>enzyme</fullName>
                            </names>
                            <xref>
                                <primaryRef db="psi-mi" dbAc="MI:0488" id="MI:0501" refType="identity"
                                            refTypeAc="MI:0356"/>
                                <secondaryRef db="pubmed" dbAc="MI:0446" id="14755292" refType="primary-reference"
                                              refTypeAc="MI:0358"/>
                            </xref>
                        </biologicalRole>
                        <experimentalRoleList>
                            <experimentalRole>
                                <names>
                                    <shortLabel>neutral component</shortLabel>
                                    <fullName>neutral component</fullName>
                                </names>
                                <xref>
                                    <primaryRef db="psi-mi" dbAc="MI:0488" id="MI:0497" refType="identity"
                                                refTypeAc="MI:0356"/>
                                    <secondaryRef db="pubmed" dbAc="MI:0446" id="14755292" refType="primary-reference"
                                                  refTypeAc="MI:0358"/>
                                </xref>
                            </experimentalRole>
                        </experimentalRoleList>
                        <featureList>
                            <feature id="30">
                                <names>
                                    <shortLabel>region</shortLabel>
                                </names>
                                <featureType>
                                    <names>
                                        <shortLabel>required to bind</shortLabel>
                                        <fullName>necessary binding site</fullName>
                                    </names>
                                    <xref>
                                        <primaryRef db="psi-mi" dbAc="MI:0488" id="MI:0429" refType="identity"
                                                    refTypeAc="MI:0356"/>
                                        <secondaryRef db="pubmed" dbAc="MI:0446" id="14755292"
                                                      refType="primary-reference" refTypeAc="MI:0358"/>
                                    </xref>
                                </featureType>
                                <featureDetectionMethod>
                                    <names>
                                        <shortLabel>deletion analysis</shortLabel>
                                        <fullName>deletion analysis</fullName>
                                    </names>
                                    <xref>
                                        <primaryRef db="psi-mi" dbAc="MI:0488" id="MI:0033" refType="identity"
                                                    refTypeAc="MI:0356"/>
                                        <secondaryRef db="pubmed" dbAc="MI:0446" id="14755292"
                                                      refType="primary-reference" refTypeAc="MI:0358"/>
                                    </xref>
                                </featureDetectionMethod>
                                <featureRangeList>
                                    <featureRange>
                                        <startStatus>
                                            <names>
                                                <shortLabel>certain</shortLabel>
                                            </names>
                                            <xref>
                                                <primaryRef db="psi-mi" dbAc="MI:0488" id="MI:0335" refType="identity"
                                                            refTypeAc="MI:0356"/>
                                            </xref>
                                        </startStatus>
                                        <begin position="1747"/>
                                        <endStatus>
                                            <names>
                                                <shortLabel>certain</shortLabel>
                                            </names>
                                            <xref>
                                                <primaryRef db="psi-mi" dbAc="MI:0488" id="MI:0335" refType="identity"
                                                            refTypeAc="MI:0356"/>
                                            </xref>
                                        </endStatus>
                                        <end position="1812"/>
                                    </featureRange>
                                </featureRangeList>
                            </feature>
                            <feature id="31">
                                <names>
                                    <shortLabel>ala1776cys</shortLabel>
                                </names>
                                <featureType>
                                    <names>
                                        <shortLabel>mutation decreasing</shortLabel>
                                        <fullName>mutation decreasing interaction</fullName>
                                        <alias>hotspot</alias>
                                    </names>
                                    <xref>
                                        <primaryRef db="psi-mi" dbAc="MI:0488" id="MI:0119" refType="identity"
                                                    refTypeAc="MI:0356"/>
                                        <secondaryRef db="pubmed" dbAc="MI:0446" id="14755292"
                                                      refType="primary-reference" refTypeAc="MI:0358"/>
                                    </xref>
                                </featureType>
                                <featureDetectionMethod>
                                    <names>
                                        <shortLabel>mutation analysis</shortLabel>
                                        <fullName>mutation analysis</fullName>
                                    </names>
                                    <xref>
                                        <primaryRef db="psi-mi" dbAc="MI:0488" id="MI:0074" refType="identity"
                                                    refTypeAc="MI:0356"/>
                                        <secondaryRef db="pubmed" dbAc="MI:0446" id="14755292"
                                                      refType="primary-reference" refTypeAc="MI:0358"/>
                                    </xref>
                                </featureDetectionMethod>
                                <featureRangeList>
                                    <featureRange>
                                        <startStatus>
                                            <names>
                                                <shortLabel>certain</shortLabel>
                                            </names>
                                            <xref>
                                                <primaryRef db="psi-mi" dbAc="MI:0488" id="MI:0335" refType="identity"
                                                            refTypeAc="MI:0356"/>
                                            </xref>
                                        </startStatus>
                                        <begin position="1776"/>
                                        <endStatus>
                                            <names>
                                                <shortLabel>certain</shortLabel>
                                            </names>
                                            <xref>
                                                <primaryRef db="psi-mi" dbAc="MI:0488" id="MI:0335" refType="identity"
                                                            refTypeAc="MI:0356"/>
                                            </xref>
                                        </endStatus>
                                        <end position="1776"/>
                                    </featureRange>
                                </featureRangeList>
                            </feature>
                            <feature id="32">
                                <names>
                                    <shortLabel>region</shortLabel>
                                </names>
                                <featureType>
                                    <names>
                                        <shortLabel>mutation decreasing</shortLabel>
                                        <fullName>mutation decreasing interaction</fullName>
                                        <alias>hotspot</alias>
                                    </names>
                                    <xref>
                                        <primaryRef db="psi-mi" dbAc="MI:0488" id="MI:0119" refType="identity"
                                                    refTypeAc="MI:0356"/>
                                        <secondaryRef db="pubmed" dbAc="MI:0446" id="14755292"
                                                      refType="primary-reference" refTypeAc="MI:0358"/>
                                    </xref>
                                </featureType>
                                <featureDetectionMethod>
                                    <names>
                                        <shortLabel>mutation analysis</shortLabel>
                                        <fullName>mutation analysis</fullName>
                                    </names>
                                    <xref>
                                        <primaryRef db="psi-mi" dbAc="MI:0488" id="MI:0074" refType="identity"
                                                    refTypeAc="MI:0356"/>
                                        <secondaryRef db="pubmed" dbAc="MI:0446" id="14755292"
                                                      refType="primary-reference" refTypeAc="MI:0358"/>
                                    </xref>
                                </featureDetectionMethod>
                                <featureRangeList>
                                    <featureRange>
                                        <startStatus>
                                            <names>
                                                <shortLabel>certain</shortLabel>
                                            </names>
                                            <xref>
                                                <primaryRef db="psi-mi" dbAc="MI:0488" id="MI:0335" refType="identity"
                                                            refTypeAc="MI:0356"/>
                                            </xref>
                                        </startStatus>
                                        <begin position="1777"/>
                                        <endStatus>
                                            <names>
                                                <shortLabel>certain</shortLabel>
                                            </names>
                                            <xref>
                                                <primaryRef db="psi-mi" dbAc="MI:0488" id="MI:0335" refType="identity"
                                                            refTypeAc="MI:0356"/>
                                            </xref>
                                        </endStatus>
                                        <end position="1777"/>
                                    </featureRange>
                                </featureRangeList>
                            </feature>
                            <feature id="33">
                                <names>
                                    <shortLabel>iso2188cys</shortLabel>
                                </names>
                                <featureType>
                                    <names>
                                        <shortLabel>mutation decreasing</shortLabel>
                                        <fullName>mutation decreasing interaction</fullName>
                                        <alias>hotspot</alias>
                                    </names>
                                    <xref>
                                        <primaryRef db="psi-mi" dbAc="MI:0488" id="MI:0119" refType="identity"
                                                    refTypeAc="MI:0356"/>
                                        <secondaryRef db="pubmed" dbAc="MI:0446" id="14755292"
                                                      refType="primary-reference" refTypeAc="MI:0358"/>
                                    </xref>
                                </featureType>
                                <featureDetectionMethod>
                                    <names>
                                        <shortLabel>mutation analysis</shortLabel>
                                        <fullName>mutation analysis</fullName>
                                    </names>
                                    <xref>
                                        <primaryRef db="psi-mi" dbAc="MI:0488" id="MI:0074" refType="identity"
                                                    refTypeAc="MI:0356"/>
                                        <secondaryRef db="pubmed" dbAc="MI:0446" id="14755292"
                                                      refType="primary-reference" refTypeAc="MI:0358"/>
                                    </xref>
                                </featureDetectionMethod>
                                <featureRangeList>
                                    <featureRange>
                                        <startStatus>
                                            <names>
                                                <shortLabel>certain</shortLabel>
                                            </names>
                                            <xref>
                                                <primaryRef db="psi-mi" dbAc="MI:0488" id="MI:0335" refType="identity"
                                                            refTypeAc="MI:0356"/>
                                            </xref>
                                        </startStatus>
                                        <begin position="2188"/>
                                        <endStatus>
                                            <names>
                                                <shortLabel>certain</shortLabel>
                                            </names>
                                            <xref>
                                                <primaryRef db="psi-mi" dbAc="MI:0488" id="MI:0335" refType="identity"
                                                            refTypeAc="MI:0356"/>
                                            </xref>
                                        </endStatus>
                                        <end position="2188"/>
                                    </featureRange>
                                </featureRangeList>
                            </feature>
                            <feature id="34">
                                <names>
                                    <shortLabel>gly2189leu</shortLabel>
                                </names>
                                <featureType>
                                    <names>
                                        <shortLabel>mutation decreasing</shortLabel>
                                        <fullName>mutation decreasing interaction</fullName>
                                        <alias>hotspot</alias>
                                    </names>
                                    <xref>
                                        <primaryRef db="psi-mi" dbAc="MI:0488" id="MI:0119" refType="identity"
                                                    refTypeAc="MI:0356"/>
                                        <secondaryRef db="pubmed" dbAc="MI:0446" id="14755292"
                                                      refType="primary-reference" refTypeAc="MI:0358"/>
                                    </xref>
                                </featureType>
                                <featureDetectionMethod>
                                    <names>
                                        <shortLabel>mutation analysis</shortLabel>
                                        <fullName>mutation analysis</fullName>
                                    </names>
                                    <xref>
                                        <primaryRef db="psi-mi" dbAc="MI:0488" id="MI:0074" refType="identity"
                                                    refTypeAc="MI:0356"/>
                                        <secondaryRef db="pubmed" dbAc="MI:0446" id="14755292"
                                                      refType="primary-reference" refTypeAc="MI:0358"/>
                                    </xref>
                                </featureDetectionMethod>
                                <featureRangeList>
                                    <featureRange>
                                        <startStatus>
                                            <names>
                                                <shortLabel>certain</shortLabel>
                                            </names>
                                            <xref>
                                                <primaryRef db="psi-mi" dbAc="MI:0488" id="MI:0335" refType="identity"
                                                            refTypeAc="MI:0356"/>
                                            </xref>
                                        </startStatus>
                                        <begin position="2189"/>
                                        <endStatus>
                                            <names>
                                                <shortLabel>certain</shortLabel>
                                            </names>
                                            <xref>
                                                <primaryRef db="psi-mi" dbAc="MI:0488" id="MI:0335" refType="identity"
                                                            refTypeAc="MI:0356"/>
                                            </xref>
                                        </endStatus>
                                        <end position="2189"/>
                                    </featureRange>
                                </featureRangeList>
                            </feature>
                            <feature id="35">
                                <names>
                                    <shortLabel>asp2096arg</shortLabel>
                                </names>
                                <featureType>
                                    <names>
                                        <shortLabel>mutation decreasing</shortLabel>
                                        <fullName>mutation decreasing interaction</fullName>
                                        <alias>hotspot</alias>
                                    </names>
                                    <xref>
                                        <primaryRef db="psi-mi" dbAc="MI:0488" id="MI:0119" refType="identity"
                                                    refTypeAc="MI:0356"/>
                                        <secondaryRef db="pubmed" dbAc="MI:0446" id="14755292"
                                                      refType="primary-reference" refTypeAc="MI:0358"/>
                                    </xref>
                                </featureType>
                                <featureDetectionMethod>
                                    <names>
                                        <shortLabel>mutation analysis</shortLabel>
                                        <fullName>mutation analysis</fullName>
                                    </names>
                                    <xref>
                                        <primaryRef db="psi-mi" dbAc="MI:0488" id="MI:0074" refType="identity"
                                                    refTypeAc="MI:0356"/>
                                        <secondaryRef db="pubmed" dbAc="MI:0446" id="14755292"
                                                      refType="primary-reference" refTypeAc="MI:0358"/>
                                    </xref>
                                </featureDetectionMethod>
                                <featureRangeList>
                                    <featureRange>
                                        <startStatus>
                                            <names>
                                                <shortLabel>certain</shortLabel>
                                            </names>
                                            <xref>
                                                <primaryRef db="psi-mi" dbAc="MI:0488" id="MI:0335" refType="identity"
                                                            refTypeAc="MI:0356"/>
                                            </xref>
                                        </startStatus>
                                        <begin position="2096"/>
                                        <endStatus>
                                            <names>
                                                <shortLabel>certain</shortLabel>
                                            </names>
                                            <xref>
                                                <primaryRef db="psi-mi" dbAc="MI:0488" id="MI:0335" refType="identity"
                                                            refTypeAc="MI:0356"/>
                                            </xref>
                                        </endStatus>
                                        <end position="2096"/>
                                    </featureRange>
                                </featureRangeList>
                            </feature>
                            <feature id="36">
                                <names>
                                    <shortLabel>arg2202asp</shortLabel>
                                </names>
                                <featureType>
                                    <names>
                                        <shortLabel>mutation decreasing</shortLabel>
                                        <fullName>mutation decreasing interaction</fullName>
                                        <alias>hotspot</alias>
                                    </names>
                                    <xref>
                                        <primaryRef db="psi-mi" dbAc="MI:0488" id="MI:0119" refType="identity"
                                                    refTypeAc="MI:0356"/>
                                        <secondaryRef db="pubmed" dbAc="MI:0446" id="14755292"
                                                      refType="primary-reference" refTypeAc="MI:0358"/>
                                    </xref>
                                </featureType>
                                <featureDetectionMethod>
                                    <names>
                                        <shortLabel>mutation analysis</shortLabel>
                                        <fullName>mutation analysis</fullName>
                                    </names>
                                    <xref>
                                        <primaryRef db="psi-mi" dbAc="MI:0488" id="MI:0074" refType="identity"
                                                    refTypeAc="MI:0356"/>
                                        <secondaryRef db="pubmed" dbAc="MI:0446" id="14755292"
                                                      refType="primary-reference" refTypeAc="MI:0358"/>
                                    </xref>
                                </featureDetectionMethod>
                                <featureRangeList>
                                    <featureRange>
                                        <startStatus>
                                            <names>
                                                <shortLabel>certain</shortLabel>
                                            </names>
                                            <xref>
                                                <primaryRef db="psi-mi" dbAc="MI:0488" id="MI:0335" refType="identity"
                                                            refTypeAc="MI:0356"/>
                                            </xref>
                                        </startStatus>
                                        <begin position="2202"/>
                                        <endStatus>
                                            <names>
                                                <shortLabel>certain</shortLabel>
                                            </names>
                                            <xref>
                                                <primaryRef db="psi-mi" dbAc="MI:0488" id="MI:0335" refType="identity"
                                                            refTypeAc="MI:0356"/>
                                            </xref>
                                        </endStatus>
                                        <end position="2202"/>
                                    </featureRange>
                                </featureRangeList>
                            </feature>
                            <feature id="37">
                                <names>
                                    <shortLabel>arg2203asp</shortLabel>
                                </names>
                                <featureType>
                                    <names>
                                        <shortLabel>mutation decreasing</shortLabel>
                                        <fullName>mutation decreasing interaction</fullName>
                                        <alias>hotspot</alias>
                                    </names>
                                    <xref>
                                        <primaryRef db="psi-mi" dbAc="MI:0488" id="MI:0119" refType="identity"
                                                    refTypeAc="MI:0356"/>
                                        <secondaryRef db="pubmed" dbAc="MI:0446" id="14755292"
                                                      refType="primary-reference" refTypeAc="MI:0358"/>
                                    </xref>
                                </featureType>
                                <featureDetectionMethod>
                                    <names>
                                        <shortLabel>mutation analysis</shortLabel>
                                        <fullName>mutation analysis</fullName>
                                    </names>
                                    <xref>
                                        <primaryRef db="psi-mi" dbAc="MI:0488" id="MI:0074" refType="identity"
                                                    refTypeAc="MI:0356"/>
                                        <secondaryRef db="pubmed" dbAc="MI:0446" id="14755292"
                                                      refType="primary-reference" refTypeAc="MI:0358"/>
                                    </xref>
                                </featureDetectionMethod>
                                <featureRangeList>
                                    <featureRange>
                                        <startStatus>
                                            <names>
                                                <shortLabel>certain</shortLabel>
                                            </names>
                                            <xref>
                                                <primaryRef db="psi-mi" dbAc="MI:0488" id="MI:0335" refType="identity"
                                                            refTypeAc="MI:0356"/>
                                            </xref>
                                        </startStatus>
                                        <begin position="2203"/>
                                        <endStatus>
                                            <names>
                                                <shortLabel>certain</shortLabel>
                                            </names>
                                            <xref>
                                                <primaryRef db="psi-mi" dbAc="MI:0488" id="MI:0335" refType="identity"
                                                            refTypeAc="MI:0356"/>
                                            </xref>
                                        </endStatus>
                                        <end position="2203"/>
                                    </featureRange>
                                </featureRangeList>
                            </feature>
                            <feature id="38">
                                <names>
                                    <shortLabel>leu2089ala</shortLabel>
                                </names>
                                <featureType>
                                    <names>
                                        <shortLabel>mutation decreasing</shortLabel>
                                        <fullName>mutation decreasing interaction</fullName>
                                        <alias>hotspot</alias>
                                    </names>
                                    <xref>
                                        <primaryRef db="psi-mi" dbAc="MI:0488" id="MI:0119" refType="identity"
                                                    refTypeAc="MI:0356"/>
                                        <secondaryRef db="pubmed" dbAc="MI:0446" id="14755292"
                                                      refType="primary-reference" refTypeAc="MI:0358"/>
                                    </xref>
                                </featureType>
                                <featureDetectionMethod>
                                    <names>
                                        <shortLabel>mutation analysis</shortLabel>
                                        <fullName>mutation analysis</fullName>
                                    </names>
                                    <xref>
                                        <primaryRef db="psi-mi" dbAc="MI:0488" id="MI:0074" refType="identity"
                                                    refTypeAc="MI:0356"/>
                                        <secondaryRef db="pubmed" dbAc="MI:0446" id="14755292"
                                                      refType="primary-reference" refTypeAc="MI:0358"/>
                                    </xref>
                                </featureDetectionMethod>
                                <featureRangeList>
                                    <featureRange>
                                        <startStatus>
                                            <names>
                                                <shortLabel>certain</shortLabel>
                                            </names>
                                            <xref>
                                                <primaryRef db="psi-mi" dbAc="MI:0488" id="MI:0335" refType="identity"
                                                            refTypeAc="MI:0356"/>
                                            </xref>
                                        </startStatus>
                                        <begin position="2089"/>
                                        <endStatus>
                                            <names>
                                                <shortLabel>certain</shortLabel>
                                            </names>
                                            <xref>
                                                <primaryRef db="psi-mi" dbAc="MI:0488" id="MI:0335" refType="identity"
                                                            refTypeAc="MI:0356"/>
                                            </xref>
                                        </endStatus>
                                        <end position="2089"/>
                                    </featureRange>
                                </featureRangeList>
                            </feature>
                        </featureList>
                        <hostOrganismList>
                            <hostOrganism ncbiTaxId="12081">
                                <names>
                                    <shortLabel>pol1m</shortLabel>
                                    <fullName>Poliovirus type 1 (strain Mahoney)</fullName>
                                </names>
                            </hostOrganism>
                        </hostOrganismList>
                    </participant>
                    <participant id="39">
                        <interactorRef>23</interactorRef>
                        <biologicalRole>
                            <names>
                                <shortLabel>enzyme target</shortLabel>
                                <fullName>enzyme target</fullName>
                                <alias>substrate</alias>
                            </names>
                            <xref>
                                <primaryRef db="psi-mi" dbAc="MI:0488" id="MI:0502" refType="identity"
                                            refTypeAc="MI:0356"/>
                                <secondaryRef db="pubmed" dbAc="MI:0446" id="14755292" refType="primary-reference"
                                              refTypeAc="MI:0358"/>
                            </xref>
                        </biologicalRole>
                        <experimentalRoleList>
                            <experimentalRole>
                                <names>
                                    <shortLabel>neutral component</shortLabel>
                                    <fullName>neutral component</fullName>
                                </names>
                                <xref>
                                    <primaryRef db="psi-mi" dbAc="MI:0488" id="MI:0497" refType="identity"
                                                refTypeAc="MI:0356"/>
                                    <secondaryRef db="pubmed" dbAc="MI:0446" id="14755292" refType="primary-reference"
                                                  refTypeAc="MI:0358"/>
                                </xref>
                            </experimentalRole>
                        </experimentalRoleList>
                    </participant>
                </participantList>
                <interactionType>
                    <names>
                        <shortLabel>elongation</shortLabel>
                        <fullName>dna strand elongation</fullName>
                        <alias>DNA replication elongation</alias>
                    </names>
                    <xref>
                        <primaryRef db="psi-mi" dbAc="MI:0488" id="MI:0701" refType="identity" refTypeAc="MI:0356"/>
                        <secondaryRef db="pubmed" dbAc="MI:0446" id="14755292" refType="primary-reference"
                                      refTypeAc="MI:0358"/>
                        <secondaryRef db="go" dbAc="MI:0448" id="GO:0006271" refType="identity" refTypeAc="MI:0356"/>
                    </xref>
                </interactionType>
                <attributeList>
                    <attribute name="figure legend">Figure 2F and Figure 3</attribute>
                    <attribute name="comment">RNA strands bind to form a blunt ended double stranded RNA, authors name
                        5.20 RNA
                    </attribute>
                    <attribute name="kd">0.0</attribute>
                </attributeList>
            </interaction>
            <interaction id="40">
                <names>
                    <shortLabel>polg-polg-1</shortLabel>
                    <fullName>Dimerization of Poliovirus type 1 (strain Mahoney)</fullName>
                </names>
                <xref>
                    <primaryRef db="intact" dbAc="MI:0469" id="EBI-944619" secondary="polg-polg-1"/>
                    <secondaryRef db="go" dbAc="MI:0448" id="GO:0042803" refType="function" refTypeAc="MI:0355"
                                  secondary="protein homodimerization activ"/>
                </xref>
                <experimentList>
                    <experimentRef>41</experimentRef>
                </experimentList>
                <participantList>
                    <participant id="42">
                        <interactorRef>6</interactorRef>
                        <biologicalRole>
                            <names>
                                <shortLabel>unspecified role</shortLabel>
                                <fullName>unspecified role</fullName>
                            </names>
                            <xref>
                                <primaryRef db="psi-mi" dbAc="MI:0488" id="MI:0499" refType="identity"
                                            refTypeAc="MI:0356"/>
                                <secondaryRef db="pubmed" dbAc="MI:0446" id="14755292" refType="primary-reference"
                                              refTypeAc="MI:0358"/>
                            </xref>
                        </biologicalRole>
                        <experimentalRoleList>
                            <experimentalRole>
                                <names>
                                    <shortLabel>neutral component</shortLabel>
                                    <fullName>neutral component</fullName>
                                </names>
                                <xref>
                                    <primaryRef db="psi-mi" dbAc="MI:0488" id="MI:0497" refType="identity"
                                                refTypeAc="MI:0356"/>
                                    <secondaryRef db="pubmed" dbAc="MI:0446" id="14755292" refType="primary-reference"
                                                  refTypeAc="MI:0358"/>
                                </xref>
                            </experimentalRole>
                        </experimentalRoleList>
                        <featureList>
                            <feature id="43">
                                <names>
                                    <shortLabel>ala1776cys</shortLabel>
                                </names>
                                <featureType>
                                    <names>
                                        <shortLabel>mutation increasing</shortLabel>
                                        <fullName>mutation increasing interaction</fullName>
                                    </names>
                                    <xref>
                                        <primaryRef db="psi-mi" dbAc="MI:0488" id="MI:0382" refType="identity"
                                                    refTypeAc="MI:0356"/>
                                        <secondaryRef db="pubmed" dbAc="MI:0446" id="14577292"
                                                      refType="primary-reference" refTypeAc="MI:0358"/>
                                    </xref>
                                </featureType>
                                <featureDetectionMethod>
                                    <names>
                                        <shortLabel>mutation analysis</shortLabel>
                                        <fullName>mutation analysis</fullName>
                                    </names>
                                    <xref>
                                        <primaryRef db="psi-mi" dbAc="MI:0488" id="MI:0074" refType="identity"
                                                    refTypeAc="MI:0356"/>
                                        <secondaryRef db="pubmed" dbAc="MI:0446" id="14755292"
                                                      refType="primary-reference" refTypeAc="MI:0358"/>
                                    </xref>
                                </featureDetectionMethod>
                                <featureRangeList>
                                    <featureRange>
                                        <startStatus>
                                            <names>
                                                <shortLabel>certain</shortLabel>
                                            </names>
                                            <xref>
                                                <primaryRef db="psi-mi" dbAc="MI:0488" id="MI:0335" refType="identity"
                                                            refTypeAc="MI:0356"/>
                                            </xref>
                                        </startStatus>
                                        <begin position="1776"/>
                                        <endStatus>
                                            <names>
                                                <shortLabel>certain</shortLabel>
                                            </names>
                                            <xref>
                                                <primaryRef db="psi-mi" dbAc="MI:0488" id="MI:0335" refType="identity"
                                                            refTypeAc="MI:0356"/>
                                            </xref>
                                        </endStatus>
                                        <end position="1776"/>
                                    </featureRange>
                                </featureRangeList>
                            </feature>
                        </featureList>
                        <hostOrganismList>
                            <hostOrganism ncbiTaxId="12081">
                                <names>
                                    <shortLabel>pol1m</shortLabel>
                                    <fullName>Poliovirus type 1 (strain Mahoney)</fullName>
                                </names>
                            </hostOrganism>
                        </hostOrganismList>
                    </participant>
                    <participant id="44">
                        <interactorRef>6</interactorRef>
                        <biologicalRole>
                            <names>
                                <shortLabel>unspecified role</shortLabel>
                                <fullName>unspecified role</fullName>
                            </names>
                            <xref>
                                <primaryRef db="psi-mi" dbAc="MI:0488" id="MI:0499" refType="identity"
                                            refTypeAc="MI:0356"/>
                                <secondaryRef db="pubmed" dbAc="MI:0446" id="14755292" refType="primary-reference"
                                              refTypeAc="MI:0358"/>
                            </xref>
                        </biologicalRole>
                        <experimentalRoleList>
                            <experimentalRole>
                                <names>
                                    <shortLabel>neutral component</shortLabel>
                                    <fullName>neutral component</fullName>
                                </names>
                                <xref>
                                    <primaryRef db="psi-mi" dbAc="MI:0488" id="MI:0497" refType="identity"
                                                refTypeAc="MI:0356"/>
                                    <secondaryRef db="pubmed" dbAc="MI:0446" id="14755292" refType="primary-reference"
                                                  refTypeAc="MI:0358"/>
                                </xref>
                            </experimentalRole>
                        </experimentalRoleList>
                        <featureList>
                            <feature id="45">
                                <names>
                                    <shortLabel>iso2188cys</shortLabel>
                                </names>
                                <featureType>
                                    <names>
                                        <shortLabel>mutation increasing</shortLabel>
                                        <fullName>mutation increasing interaction</fullName>
                                    </names>
                                    <xref>
                                        <primaryRef db="psi-mi" dbAc="MI:0488" id="MI:0382" refType="identity"
                                                    refTypeAc="MI:0356"/>
                                        <secondaryRef db="pubmed" dbAc="MI:0446" id="14577292"
                                                      refType="primary-reference" refTypeAc="MI:0358"/>
                                    </xref>
                                </featureType>
                                <featureDetectionMethod>
                                    <names>
                                        <shortLabel>mutation analysis</shortLabel>
                                        <fullName>mutation analysis</fullName>
                                    </names>
                                    <xref>
                                        <primaryRef db="psi-mi" dbAc="MI:0488" id="MI:0074" refType="identity"
                                                    refTypeAc="MI:0356"/>
                                        <secondaryRef db="pubmed" dbAc="MI:0446" id="14755292"
                                                      refType="primary-reference" refTypeAc="MI:0358"/>
                                    </xref>
                                </featureDetectionMethod>
                                <featureRangeList>
                                    <featureRange>
                                        <startStatus>
                                            <names>
                                                <shortLabel>certain</shortLabel>
                                            </names>
                                            <xref>
                                                <primaryRef db="psi-mi" dbAc="MI:0488" id="MI:0335" refType="identity"
                                                            refTypeAc="MI:0356"/>
                                            </xref>
                                        </startStatus>
                                        <begin position="2188"/>
                                        <endStatus>
                                            <names>
                                                <shortLabel>certain</shortLabel>
                                            </names>
                                            <xref>
                                                <primaryRef db="psi-mi" dbAc="MI:0488" id="MI:0335" refType="identity"
                                                            refTypeAc="MI:0356"/>
                                            </xref>
                                        </endStatus>
                                        <end position="2188"/>
                                    </featureRange>
                                </featureRangeList>
                            </feature>
                        </featureList>
                        <hostOrganismList>
                            <hostOrganism ncbiTaxId="12081">
                                <names>
                                    <shortLabel>pol1m</shortLabel>
                                    <fullName>Poliovirus type 1 (strain Mahoney)</fullName>
                                </names>
                            </hostOrganism>
                        </hostOrganismList>
                    </participant>
                </participantList>
                <interactionType>
                    <names>
                        <shortLabel>direct interaction</shortLabel>
                        <fullName>direct interaction</fullName>
                    </names>
                    <xref>
                        <primaryRef db="psi-mi" dbAc="MI:0488" id="MI:0407" refType="identity" refTypeAc="MI:0356"/>
                        <secondaryRef db="pubmed" dbAc="MI:0446" id="14755292" refType="primary-reference"
                                      refTypeAc="MI:0358"/>
                    </xref>
                </interactionType>
                <attributeList>
                    <attribute name="figure legend">6E</attribute>
                    <attribute name="comment">Under reducing conditions, only protein monomers are observed.</attribute>
                    <attribute name="kd">0.0</attribute>
                </attributeList>
            </interaction>
        </interactionList>
    </entry>
</entrySet>
