# Supplementary material for: Broadening the horizon – level 2.5 of the HUPO-PSI format for molecular interactions
Source: BMC Biol. 2007 Oct 9;5:44. doi: 10.1186/1741-7007-5-44 (PMC2189715; doi:10.1186/1741-7007-5-44)
Supplement: Additional file 5 — MITAB2.5 example. Data from [26] represented in MITAB2.5 format. [file 1741-7007-5-44-S5.txt]

ID interactor A	ID interactor B	Alt. ID interactor A	Alt. ID interactor B	Alias(es) interactor A	Alias(es) interactor B	Interaction detection method(s)	Publication 1st author(s)	Publication Identifier(s)	Taxid interactor A	Taxid interactor B	Interaction type(s)	Source database(s)	Interaction identifier(s)	Confidence value(s)
uniprotkb:P03300-PRO_0000040090|refseq:NP_740478.2	uniprotkb:P03300-PRO_0000040090|refseq:NP_740478.2	-	-	-	-	MI:0030(crosslink)	Hobson-2001	pubmed:11230138	taxid:12081(pol1m)	taxid:12081(pol1m)	MI:0407(direct interaction)	MI:0469(IntAct)	intact:EBI-944619	-
uniprotkb:P03300-PRO_0000040090|refseq:NP_740478.2	intact:EBI-944576	-	-	-	-	MI:0049(filter binding)|MI:0700(rna rna pol assay)	Hobson-2001	pubmed:11230138	taxid:12081(pol1m)	taxid:-1(in vitro)	MI:0407(direct interaction)|MI:0701(elongation)	MI:0469(IntAct)	intact:EBI-914187|intact:EBI-914242	-
uniprotkb:P03300-PRO_0000040090|refseq:NP_740478.2	intact:EBI-914168	-	-	-	-	MI:0049(filter binding)	Hobson-2001	pubmed:11230138	taxid:12081(pol1m)	taxid:-1(in vitro)	MI:0407(direct interaction)	MI:0469(IntAct)	intact:EBI-914164	-
uniprotkb:P03300-PRO_0000040090|refseq:NP_740478.2	intact:EBI-914181	-	-	-	-	MI:0049(filter binding)	Hobson-2001	pubmed:11230138	taxid:12081(pol1m)	taxid:-1(in vitro)	MI:0407(direct interaction)	MI:0469(IntAct)	intact:EBI-914187	-
intact:EBI-944576	intact:EBI-914181	-	-	-	-	MI:0700(rna rna pol assay)	Hobson-2001	pubmed:11230138	taxid:-1(in vitro)	taxid:-1(in vitro)	MI:0701(elongation)	MI:0469(IntAct)	intact:EBI-914242	-
uniprotkb:P03300-PRO_0000040090|refseq:NP_740478.2	intact:EBI-944574	-	-	-	-	MI:0049(filter binding)	Hobson-2001	pubmed:11230138	taxid:12081(pol1m)	taxid:-1(in vitro)	MI:0407(direct interaction)	MI:0469(IntAct)	intact:EBI-914164	-
intact:EBI-944576	chebi:CHEBI:29105	-	-	-	-	MI:0700(rna rna pol assay)	Hobson-2001	pubmed:11230138	taxid:-1(in vitro)	-	MI:0701(elongation)	MI:0469(IntAct)	intact:EBI-914242	-
